# Supplementary material for: Abiotic environmental factors drive the diversity, compositional dynamics and habitat preference of ectomycorrhizal fungi in Pannonian forest types
Source: Front Microbiol. 2022 Oct 12;13:1007935. doi: 10.3389/fmicb.2022.1007935 (PMC9597314; doi:10.3389/fmicb.2022.1007935)
Supplement: Supplementary file 1 [file Table_1.XLSX]

## Sheet: TableS1
Table S1. The list of sampling sites with coenological forest types, geographic coordinates, and topographic, climatic, and edaphic variables. Slope aspect is given in degrees as northerly aspect (south: -90, north: 90), while N. aspect is a product of slope aspect and slope angle, because these two variables drive mesoclimatic conditions on slopes.
Stand	Forest type	Latitude	Longitude	Elevation	Slope aspect (°)	Slope angle (°)	N. aspect	Insolation	Huglin index	pH	moisture (%)	C (%)	N (%)	C/N	Na (ppm)	K (ppm)	Ca (ppm)	Mg (ppm)	P (ppm)
BNP1	TS	48.0916	20.4365	665	90	38	3420	683264	1430	7.14	28.86	24.1	1.53	15.76	46.46	806.81	11965.9	17674.2	1.45
BNP2	SF	48.0916	20.4362	675	90	38	3420	690624	1430	7.94	26.68	18.28	0.89	20.52	59.95	797.85	17208.4	26130.1	17.93
BNP3	AF	48.0922	20.4344	680	45	38	1710	638540	1430	6.86	54.9	39.7	2.28	17.44	38.81	383.14	3032.34	14222.4	229.62
BNP4	AF	48.0896	20.4359	696	45	26	1170	877741	1430	7.49	20.61	7.06	0.44	16.04	42.39	828.26	12093.9	12236	1.21
BNP5	SQ	48.09	20.4311	699	-90	22	-1980	1229108	1469	7.26	12.54	7.06	0.5	14.2	65.11	1401.21	4276.58	22482.5	1.89
BNP6	CQ	48.0903	20.4331	734	-90	12	-1080	1143404	1430	5.99	22.02	14.17	1.17	12.1	61.72	2280.53	3511.75	16335.8	70.32
BNP7	Qpc	48.0902	20.4344	727	-90	15	-1350	1022655	1430	5.13	22.68	8.37	0.71	11.73	41.31	1761.6	615.56	13602.3	212.04
BNP8	LQ	48.0898	20.4342	716	-90	9	-810	1159179	1430	5.33	16.04	6.57	0.51	12.95	42.29	1431.32	542.41	16637	164.5
BNP9	AF	48.0596	20.4493	853	90	1	90	1157454	1440	5.88	34.52	8.18	0.65	12.53	45.05	791.05	519.75	9345.01	367.74
BNP10	AF	48.0601	20.4483	848	90	5	450	1159491	1440	7.1	43.96	14.21	1.11	12.81	52.71	1096.76	735.03	18650.7	554.48
BNP11	AF	48.0613	20.4471	868	-90	12	-1080	1259411	1415	5.61	40.75	13.31	1.13	11.8	57.67	1194.87	570.2	13309.9	493.28
BNP12	AF	48.0587	20.4618	944	45	11	495	1064884	1416	5.76	47.64	21.52	1.7	12.69	53.17	821.45	681.98	9260.15	368.99
BNP13	SF	48.0579	20.4643	888	1	25	25	1024190	1416	6.36	37.52	16.16	1.16	13.98	37.53	787	734.27	5506.31	284.78
BNP14	TS	48.0578	20.4651	858	1	20	20	1090702	1416	6.96	46.29	27.82	1.81	15.36	37.78	683.86	5041.15	15668.9	391.56
BNP15	SF	48.0578	20.4647	860	1	21	21	1060816	1416	7.01	50.79	30.95	2.16	14.33	64.82	517.93	8985.48	10269.6	524.69
BNP16	TF	48.0559	20.4581	883	-45	16	-720	1288154	1416	6.44	45.11	22.64	1.71	13.28	39.71	846.13	1361.38	14235.1	495.59
BNP17	TF	48.0572	20.463	940	45	33	1485	975546	1416	6.7	39.88	23.16	2.06	11.23	46.92	1042.25	1744.74	15377.9	833.83
BNP18	AF	48.0579	20.4618	950	1	15	15	1082457	1416	5.88	44.81	19.96	1.62	12.29	59.48	1064.96	852.82	20964.6	587.06
BNP19	Qpc	48.0525	20.4573	759	-90	14	-1260	1238887	1416	5.52	18.36	8.54	0.77	11.08	34.51	952.24	603.18	8903.59	446.33
BNP20	Qpc	48.0531	20.4571	766	-90	17	-1530	1263731	1416	5.72	26.89	12.52	0.96	13.11	19.62	582.77	590.11	5761.73	292.6
BNP21	CpC	48.054	20.4551	781	-45	18	-810	1261371	1440	6.05	24.42	8.94	0.79	11.35	42.87	1372.47	616.59	6444.88	375.19
BNP22	CpC	48.0533	20.4547	766	-45	18	-810	1250386	1440	5.24	26.9	7.79	0.65	11.93	36.21	667.94	463.79	7502.93	270.69
BNP23	Qpc	47.9708	20.4494	523	1	11	11	999570	1680	4.95	9.49	6.6	0.6	10.99	40.5	703.53	410.1	3576.38	202.57
BNP24	LQ	47.9716	20.4495	499	1	11	11	977666	1680	3.97	13.34	19.61	1.13	17.43	30.06	376.21	69.55	5039.14	273.91
BNP25	LF	47.9722	20.4497	493	45	6	270	1031348	1680	3.82	35.32	38.81	2.25	17.22	45.88	549.84	160.64	9264.78	421.67
BNP26	Qpc	47.9713	20.4466	545	45	10	450	989824	1680	5.62	18.02	14.14	1.23	11.46	49.13	1345.65	475.83	4758.35	416.56
BNP27	SF	47.9739	20.447	473	45	21	945	811411	1680	7.47	15.92	20.1	1.43	14.05	48.6	762.86	16347.4	34273.2	505.63
BNP28	MF	47.9761	20.4457	383	45	17	765	959937	1680	6.21	16.2	8.5	0.65	13.16	97.97	1685.07	16847.3	47880.5	584.19
BNP29	SQ	47.9719	20.4423	396	1	28	28	985469	1680	7.68	13.09	17.24	1.03	16.81	65.89	788.41	16248	41364.3	382.06
BNP30	SQ	47.9712	20.4425	386	1	27	27	1027128	1680	7.76	11.2	15.88	0.83	19.05	61.82	621.02	19054.9	62458.7	360.12
BNP31	CQ	47.9723	20.4423	396	1	28	28	989653	1680	7.56	16.42	20.31	1.25	16.29	54.59	584.82	16733.7	50415.3	332.86
BNP32	CQ	47.9733	20.4418	385	1	26	26	949471	1680	7.6	13.41	17.05	1.13	15.13	52.92	890.76	16518	44585.1	404.27
BNP33	CpC	47.9742	20.4404	328	1	20	20	944420	1680	5.7	13.13	7.17	0.64	11.16	38.87	1019.12	202.34	9077.2	224.45
BNP34	MF	48.0425	20.482	554	1	12	12	1152591	1423	6.8	23.58	10.9	0.91	11.95	42.31	1325.75	777.24	13352	441.93
BNP35	MF	48.0422	20.4827	551	1	15	15	1180531	1423	6.42	20.49	6.19	0.67	9.22	41.82	1261.47	378.5	14353	349.73
BNP36	TF	48.0416	20.4822	559	1	18	18	1147001	1423	6.8	25.12	16.36	1.28	12.77	43.67	1262.13	2728.65	6064.3	516.18
BNP37	CQ	48.0412	20.4819	574	-45	19	-855	1089698	1423	6.53	25.74	21.56	1.01	21.3	42.02	1114.46	2099.94	19758.2	835.15
BNP38	Qpc	48.0418	20.4756	568	1	22	22	1179276	1436	5.2	12.5	6.38	0.3	21.26	40.89	877.09	278.49	8632.32	231.24
BNP39	Qpc	48.0423	20.4768	596	1	18	18	1208988	1436	5.87	13.27	6.58	0.36	18.33	37.1	1063.82	320.68	10789.9	284.33
BNP40	LF	48.0527	20.4736	629	45	13	585	1089771	1395	5.92	15.3	8.65	0.35	24.85	24.03	404.03	58.6	15660.8	181.65
BNP41	LF	48.0524	20.4732	647	45	21	945	1028957	1395	4.79	13.17	7.03	0.28	25.46	20.38	354.07	44.26	9935.59	159.04
BNP42	CpC	48.0369	20.477	451	1	11	11	1150634	1479	5.54	16.24	5	0.29	17.17	47.12	961.19	291.97	8395.47	246.68
BNP43	CpC	48.0366	20.4771	435	1	15	15	1144074	1479	5.77	14.81	5.51	0.38	14.34	45.19	959.11	197.02	18680.7	56.58
BNP44	SF	48.0703	20.4248	807	1	24	24	980401	1479	6.92	30.76	24.49	1.02	24.1	47.12	814.36	10458	13292.6	48.97
BNP45	AF	48.0695	20.4261	852	1	21	21	1009746	1479	7	42.7	28.18	1.18	23.82	41.84	617.2	13005.3	13946	46.44
BNP46	TF	48.0679	20.4257	851	-45	23	-1035	1238200	1479	6.42	27.77	22.06	1.69	13.04	34.67	697.18	6360.3	15907.2	44.41
BNP47	SF	48.0668	20.4238	814	90	14	1260	1058782	1479	6.48	22.83	24.98	1.6	15.6	44.41	575.96	7765.1	12784.2	39.2
BNP48	TS	48.0669	20.4236	799	90	15	1350	1166942	1479	7.13	25.04	31.71	2.17	14.65	67.23	557.05	14918	20493.3	43.81
BNP49	TS	48.067	20.4232	789	90	15	1350	1148361	1479	7.06	32.31	29.63	2.18	13.62	54.32	477.63	10184.8	19135.3	18.78
BNP50	TF	48.0656	20.4225	824	1	29	29	789847	1479	6.33	31.29	24.88	1.95	12.78	43.12	1233.2	6848.75	13521.7	28.58
BNP51	AF	48.0647	20.4196	778	90	15	1350	1075366	1512	6.35	25.65	9.84	7.14	1.38	52.52	1019.05	3727.3	4949.59	35.59
BNP52	SF	47.9527	20.45	487	45	27	1215	761497	1753	7.49	9.96	21.77	1.19	18.31	37.83	492.63	19517.5	13918.1	2.06
BNP53	SF	47.9526	20.451	471	45	22	990	818857	1753	7.43	14.08	22.72	1.24	18.33	39.69	474.12	19357.6	21573.9	1.58
BNP54	MF	47.9521	20.4569	375	45	5	225	1056563	1755	7.44	14.22	11.5	0.82	14	54.59	1120.99	13900.9	13872.4	1.62
BNP55	MF	47.9526	20.4558	380	45	10	450	1002171	1753	7.45	11.96	10.45	0.72	14.44	54	1508.05	5158.25	12989	207.53
BNP56	CpC	47.953	20.4573	355	45	9	405	1105486	1755	6.63	11.82	8.13	0.65	12.53	38.89	1037.26	3962.66	13951.4	13.5
BNP57	CpC	47.9532	20.457	357	45	6	270	1105486	1755	4.86	8.29	5.41	0.48	11.32	43.35	601.88	178.99	15427.2	76.38
BNP58	CQ	47.9549	20.4606	411	1	18	18	1163441	1755	7.48	12.07	20.52	1.24	16.55	64.59	786.87	24511.4	18158.5	303.42
BNP59	CQ	47.9557	20.4611	438	1	12	12	1168025	1755	7.66	11.02	12.88	0.53	24.1	59.09	990.59	16964.4	14281	81.91
BNP60	Qpc	47.9572	20.4633	487	-45	4	-180	1136976	1718	5.04	4.89	4.96	0.21	23.61	36.3	528.89	137.51	16029.2	157.58
BNP61	Qpc	47.9575	20.4641	491	-45	8	-360	1103152	1718	4.68	3.84	5.21	0.22	23.32	22.52	410.02	112.18	3691.91	215.59
BNP62	LQ	47.9555	20.4636	460	-90	11	-990	1190038	1755	4.62	3.44	9.53	0.34	27.89	24.09	294.99	89.33	4353.31	140.25
