# Supplementary material for: Abiotic environmental factors drive the diversity, compositional dynamics and habitat preference of ectomycorrhizal fungi in Pannonian forest types
Source: Front Microbiol. 2022 Oct 12;13:1007935. doi: 10.3389/fmicb.2022.1007935 (PMC9597314; doi:10.3389/fmicb.2022.1007935)
Supplement: Supplementary file 2 [file Table_2.XLSX]

## Sheet: TableS2
Table S2. Indicator ASVs of the different Pannonian forest types and the taxonomic identities and sequence similarities of the most similar matching reference sequences.
ASV	Forest	Taxon	Species Hypothesis	% similarity
ASV0368	AF	Inocybe erythospilota	SH1185669.08FU	95.2
ASV2966	AF	Inocybe xanthomelas	SH1529054.08FU	99.2
ASV0707	AF	Piloderma lanatum	SH1544816.08FU	97.6
ASV2885	AF	Russula sp.	SH1569616.08FU	96.8
ASV2432	AF	Sebacina incrustans	SH1561951.08FU	100
ASV0822	AF	Sebacina sp.	SH1513243.08FU	98.8
ASV1504	AF	Sebacina sp.	SH1513257.08FU	99.2
ASV1982	AF	Sebacina sp.	SH1561871.08FU	99.6
ASV0435	AF	Sebacina sp.	SH1561983.08FU	100
ASV0779	CpC	Cenococcum geophilum	SH1639609.08FU	97.6
ASV17587	CpC	Cortinarius arcuatorum	SH1503833.08FU	100
ASV28683	CpC	Cortinarius claroplaniusculus	SH1545386.08FU	99.6
ASV18928	CpC	Cortinarius decipiens	SH1545220.08FU	97.6
ASV12029	CpC	Helvellosebacina sp.	SH1515900.08FU	100
ASV19417	CpC	Hysterangium calcareum	SH1527366.08FU	98.4
ASV0554	CpC	Inocybe geophylla	SH1529178.08FU	99.2
ASV14971	CpC	Inocybe maculata	SH1505640.08FU	99.2
ASV17067	CpC	Lactarius serifluus	SH1519131.08FU	99.6
ASV15458	CpC	Membranomyces sp.	SH1634960.08FU	98
ASV0581	CpC	Paxillus ammoniavirescens	SH1569017.08FU	94.9
ASV0214	CpC	Paxillus involutus	SH1569016.08FU	93.5
ASV30217	CpC	Russula densifolia	SH1569599.08FU	98.8
ASV2852	CpC	Sebacina sp.	SH1521289.08FU	99.6
ASV21736	CpC	Sebacina sp.	SH2733021.08FU	95.6
ASV18539	CpC	Tomentella sp.	SH1503113.08FU	99.6
ASV16072	CpC	Tomentella sp.	SH1528443.08FU	100
ASV15083	CpC	Tuber fulgens	SH1529507.08FU	99.6
ASV1437	CQ	Clavulina sp.	SH2612477.08FU	100
ASV0866	CQ	Cortinarius decipiens	SH1917130.08FU	99.2
ASV18919	CQ	Cortinarius rapaceoides	SH1571730.08FU	100
ASV10527	CQ	Cortinarius sodagnitus	SH1571740.08FU	100
ASV11020	CQ	Cortinarius tacitus	SH1545340.08FU	99.6
ASV0780	CQ	Elaphomyces sp.	SH1611783.08FU	100
ASV11442	CQ	Inocybe umbrinella	SH1649739.08FU	99.6
ASV1451	CQ	Lactarius zonarius	SH1519137.08FU	97.2
ASV0616	CQ	Pseudotomentella sp.	SH2611310.08FU	99.6
ASV2172	CQ	Russula globispora	SH1607396.08FU	99.2
ASV2987	CQ	Scleroderma areolatum	SH1526178.08FU	100
ASV3022	CQ	Sebacina sp.	SH1561933.08FU	100
ASV0216	CQ	Tomentella ellisii	SH1502351.08FU	98
ASV1638	CQ	Tomentella sp.	SH1502235.08FU	98
ASV1188	CQ	Tomentella sp.	SH2721679.08FU	97.2
ASV10592	CQ	Tomentella umbrinospora	SH1528516.08FU	98.8
ASV21211	CQ	Tomentellopsis sp.	SH1678812.08FU	99.6
ASV25852	CQ	Trichophaea sp.	SH1153160.08FU	94.8
ASV1914	LF	Cenococcum sp.	SH1230722.08FU	99.6
ASV3510	LF	Cortinarius decipiens	SH1545338.08FU	98.8
ASV19870	LF	Cortinarius fragrantissimus	SH1917223.08FU	96
ASV2915	LF	Humaria hemisphaerica	SH1608583.08FU	98.8
ASV1145	LF	Inocybe petiginosa	SH1634769.08FU	100
ASV14957	LF	Russula nobilis	SH1509039.08FU	100
ASV3345	LQ	Cenococcum sp.	SH1639598.08FU	97.6
ASV0922	LQ	Clavulina sp.	SH1546182.08FU	99.6
ASV3363	LQ	Elaphomyces sp.	SH1564349.08FU	98.2
ASV1461	LQ	Laccaria longipes	SH1553123.08FU	98.4
ASV0140	LQ	Laccaria sp.	SH1177838.08FU	95
ASV0997	LQ	Russula fragilis	SH1509022.08FU	100
ASV1299	LQ	Russula graveolens	SH1538879.08FU	99.6
ASV1379	LQ	Russula rosea	SH1546953.08FU	100
ASV2138	LQ	Thelephora atra	SH1502206.08FU	99.6
ASV1760	LQ	Thelephora terrestris	SH1502189.08FU	99.6
ASV1689	LQ	Tomentella badia	SH1528464.08FU	100
ASV24819	MF	Cortinarius anfractoides	SH1663212.08FU	99.6
ASV23644	MF	Cortinarius largus	SH1503728.08FU	99.6
ASV0604	MF	Helvellosebacina sp.	SH1515899.08FU	100
ASV17746	MF	Hymenogaster griseus	SH1563808.08FU	95.7
ASV3342	MF	Inocybe corydalina	SH1527701.08FU	99.6
ASV0403	MF	Inocybe muricellata	SH1522280.08FU	90.1
ASV3676	MF	Inocybe sp.	SH1237843.08FU	95.6
ASV12826	MF	Inocybe sp.	SH1572697.08FU	98
ASV15851	MF	Inocybe sp.	SH2599249.08FU	94.8
ASV15819	MF	Melanogaster variegatus	SH1540283.08FU	95.3
ASV1557	MF	Russula sp.	SH1607397.08FU	100
ASV0816	MF	Sebacina sp.	SH1154491.08FU	100
ASV2563	MF	Sebacina sp.	SH1521343.08FU	97.6
ASV13156	MF	Sebacina sp.	SH1561964.08FU	99.6
ASV24587	MF	Sebacina sp.	SH1561967.08FU	92.9
ASV10056	MF	Tomentella sublilacina	SH1502543.08FU	98
ASV3209	Qpc	Byssocorticium atrovirens	SH1615991.08FU	100
ASV12639	Qpc	Cortinarius caninus	SH1571779.08FU	99.2
ASV16580	Qpc	Cortinarius sp.	SH1545517.08FU	98.8
ASV0993	Qpc	Cortinarius subferrugineus	SH1545318.08FU	99.2
ASV1267	Qpc	Elaphomyces decipiens	SH1587506.08FU	98
ASV2254	Qpc	Humaria hemisphaerica	SH1608583.08FU	99.2
ASV24553	Qpc	Hysterangium sp.	SH1238806.08FU	100
ASV27287	Qpc	Lactifluus piperatus	SH1561249.08FU	99.2
ASV0813	Qpc	Piloderma sp.	SH1544837.08FU	99.6
ASV14824	Qpc	Pseudotomentella sp.	SH1564311.08FU	100
ASV1541	Qpc	Russula odorata	SH1509034.08FU	99.6
ASV0755	Qpc	Russula pectinatoides	SH1528316.08FU	100
ASV2733	Qpc	Sebacina sp.	SH1521277.08FU	100
ASV11359	Qpc	Tomentella sp.	SH1159630.08FU	96.8
ASV3699	Qpc	Tomentella sp.	SH1528979.08FU	100
ASV0167	SF	Sebacina flagelliformis	SH1561860.08FU	100
ASV1111	SF	Sebacina sp.	SH1521278.08FU	99.2
ASV2224	SF	Sebacina sp.	SH1521285.08FU	100
ASV3601	SF	Tomentella sp.	SH1502512.08FU	97.6
ASV0939	SF	Wakefieldia macrospora	SH1563873.08FU	99.6
ASV0608	SQ	Cenococcum geophilum	SH1639609.08FU	98.4
ASV1525	SQ	Clavulina iris var. occidentalis	SH1546079.08FU	98
ASV10944	SQ	Elaphomyces sp.	SH1564351.08FU	99.2
ASV0643	SQ	Inocybe malenconii	SH1527239.08FU	100
ASV16222	SQ	Inocybe phaeoleuca	SH1527479.08FU	99.2
ASV0869	SQ	Membranomyces spurius	SH1183319.08FU	99.6
ASV0096	SQ	Russula sp.	SH2744711.08FU	97.6
ASV2279	SQ	Sebacina epigaea	SH1513249.08FU	100
ASV0703	SQ	Sebacina incrustans	SH1615388.08FU	100
ASV2950	SQ	Sebacina sp.	SH1513239.08FU	98.8
ASV0704	SQ	Sebacina sp.	SH1561921.08FU	100
ASV0838	SQ	Sebacina sp.	SH1800256.08FU	100
ASV3520	SQ	Tomentella sp.	SH1502343.08FU	97.6
ASV2645	SQ	Tomentella sp.	SH1502413.08FU	97.2
ASV13124	SQ	Tuber sp.	SH1507008.08FU	98.8
ASV0421	TF	Cortinarius rubricosus	SH1545405.08FU	100
ASV17354	TF	Elaphomyces sp.	SH1564351.08FU	98.4
ASV1960	TF	Hygrophorus sp.	SH1577734.08FU	99.6
ASV13466	TF	Inocybe sp.	SH1553738.08FU	99.6
ASV12412	TF	Melanogaster sp.	SH2727485.08FU	99.2
ASV1155	TF	Sebacina sp.	SH1521274.08FU	99.2
ASV20585	TF	Tomentella badia	SH1502403.08FU	99.2
ASV12596	TF	Tomentella sp.	SH1502482.08FU	99.6
ASV0070	TS	Boletus luridus	SH1556966.08FU	100
ASV13438	TS	Cortinarius helobius	SH1545246.08FU	100
ASV3149	TS	Cortinarius luteus	SH1141991.08FU	96
ASV26461	TS	Cortinarius nanceiensis	SH1503829.08FU	99.6
ASV0691	TS	Cortinarius rapaceoides	SH1571730.08FU	98
ASV3538	TS	Cortinarius sp.	SH1545526.08FU	100
ASV19346	TS	Hebeloma mesophaeum	SH1563787.08FU	99.6
ASV13709	TS	Inocybe obsoleta	SH1641530.08FU	99.6
ASV2924	TS	Inocybe sp.	SH2727466.08FU	98.8
ASV0340	TS	Lactarius evosmus	SH1519138.08FU	100
ASV1663	TS	Membranomyces sp.	SH1183316.08FU	98
ASV1566	TS	Russula sp.	SH1539029.08FU	100
ASV0151	TS	Sebacina sp.	SH1513244.08FU	99.2
ASV0532	TS	Sebacina sp.	SH2285039.08FU	100
ASV2653	TS	Tomentella ferruginea	SH1528776.08FU	100
ASV1389	TS	Tomentella sp.	SH1502303.08FU	100
