# Supplementary material for: Abiotic environmental factors drive the diversity, compositional dynamics and habitat preference of ectomycorrhizal fungi in Pannonian forest types
Source: Front Microbiol. 2022 Oct 12;13:1007935. doi: 10.3389/fmicb.2022.1007935 (PMC9597314; doi:10.3389/fmicb.2022.1007935)
Supplement: Supplementary file 3 [file Table_3.XLSX]

## Sheet: TableS3
Table S3. Species Hypotheses that matched an ECM fungal sequence generated from soil samples in the Pannonian forest types in this study with pairwise DNA sequence similarity of the ASV abd the matching reference sequence. Taxon name is based on the matching Species Hypothesis.
Species Hypothesis	Taxon	% similarity	Reference sequence
SH1558436.08FU	Amanita citrina	100	UDB015534
SH1720628.08FU	Amanita pseudopantherina	98	MH508514
SH1611429.08FU	Amanita supravolvata	99.6	UDB002307
SH2592927.08FU	Amanita sp.	98.4	MK351810
SH2604370.08FU	Amphinema sp.	98	UDB085618
SH1647270.08FU	Astraeus pteridis	99.2	AJ629407
SH1556966.08FU	Boletus luridus	100	UDB000648
SH1615991.08FU	Byssocorticium atrovirens	100	UDB014125
SH1629432.08FU	Byssoporia terrestris	100	UDB0173807
SH1639609.08FU	Cenococcum geophilum	98.4	EF040849
SH1639631.08FU	Cenococcum geophilum	96.8	AB986323
SH1230722.08FU	Cenococcum sp.	99.6	KP889670
SH1639598.08FU	Cenococcum sp.	97.6	KX664701
SH1639608.08FU	Cenococcum sp.	98.4	KP348261
SH1639621.08FU	Cenococcum sp.	99.2	UDB004845
SH1546079.08FU	Clavulina iris	99.2	UDB0284825
SH1546087.08FU	Clavulina rugosa	97.6	KC505582
SH1546182.08FU	Clavulina sp.	99.6	KC686890
SH1547015.08FU	Clavulina sp.	99.6	UDB0558115
SH1634963.08FU	Clavulina sp.	99.2	KP125628
SH2612477.08FU	Clavulina sp.	100	UDB0356463
SH2726884.08FU	Clavulina sp.	98.8	UDB0114095
SH2729788.08FU	Clavulina sp.	90.9	UDB0210928
SH1651067.08FU	Coltricia cinnamomea	99.2	UDB016283
SH1571737.08FU	Cortinarius alcalinophilus	100	UDB001860
SH2121722.08FU	Cortinarius alpinus	99.2	DQ295079
SH1663212.08FU	Cortinarius anfractoides	99.6	KF732250
SH2123458.08FU	Cortinarius anfractoides	99.6	KF732251
SH1545426.08FU	Cortinarius aprinus	99.2	UDB036087
SH1503833.08FU	Cortinarius arcuatorum	100	UDB001868
SH1503850.08FU	Cortinarius aureocalceolatus	92.9	AF503543
SH1710025.08FU	Cortinarius badioflavidus	97.2	KU041723
SH1551449.08FU	Cortinarius bulbosoides	98.4	UDB0644999
SH1545383.08FU	Cortinarius bulliardii	100	JX114942
SH1571779.08FU	Cortinarius caninus	99.6	U56024
SH1545222.08FU	Cortinarius casimiri	98.8	FN429013
SH2124498.08FU	Cortinarius cinctipes	100	KF732279
SH1545386.08FU	Cortinarius claroplaniusculus	99.6	KP013184
SH1710070.08FU	Cortinarius collangustus	100	MH784830
SH1545220.08FU	Cortinarius decipiens	97.6	FN428988
SH1545338.08FU	Cortinarius decipiens	99.6	UDB0308801
SH1917130.08FU	Cortinarius decipiens	99.2	FN428992
SH1503822.08FU	Cortinarius dionysae	99.6	UDB0114935
SH1571752.08FU	Cortinarius elegantissimus	99.6	UDB001937
SH1545309.08FU	Cortinarius ferrugineovelatus	100	KP137508
SH1917223.08FU	Cortinarius fragrantissimus	96	KU041739
SH1545270.08FU	Cortinarius fulvopaludosus	93.6	MG136823
SH1545257.08FU	Cortinarius gallurae	100	FN428979
SH1503959.08FU	Cortinarius glaucescens	99.6	EF014275
SH2122078.08FU	Cortinarius glaucopus	100	KF732316
SH1505978.08FU	Cortinarius gracilior	100	UDB001082
SH1545246.08FU	Cortinarius helobius	100	UDB026159
SH2712017.08FU	Cortinarius hildegardiae	99.6	MK659905
SH1503744.08FU	Cortinarius infractus	100	KF732325
SH1545330.08FU	Cortinarius intempestivus	99.2	UDB0559187
SH1503728.08FU	Cortinarius largus	99.6	AB859985
SH1504895.08FU	Cortinarius lilacinovelatus	99.6	EU057055
SH1571783.08FU	Cortinarius livido-ochraceus	100	UDB002419
SH1141991.08FU	Cortinarius luteus	96	KX897409
SH1503918.08FU	Cortinarius maculatocaespitosus	100	KF732346
SH1545313.08FU	Cortinarius megacystidiosus	98.4	UDB0512223
SH1503793.08FU	Cortinarius misermontii	99.6	KF732348
SH1545656.08FU	Cortinarius moserianus	97.2	MT934961
SH1503737.08FU	Cortinarius murellensis	99.6	EF014258
SH1503829.08FU	Cortinarius nanceiensis	99.6	UDB0410794
SH1545296.08FU	Cortinarius nolaneiformis	99.6	KJ206486
SH1503866.08FU	Cortinarius ochraceopallescens	100	UDB001846
SH1545323.08FU	Cortinarius olivaceomarginatus	100	DQ990864
SH2316966.08FU	Cortinarius pallens	99.6	UDB001907
SH1545351.08FU	Cortinarius pallidoferrugineus	99.6	MH784812
SH1503743.08FU	Cortinarius perpallens	96.8	KF732381
SH1503778.08FU	Cortinarius prasinus	100	UDB0165544
SH1571767.08FU	Cortinarius pseudogracilior	99.6	KF732394
SH1545307.08FU	Cortinarius puellaris	98.8	KT591581
SH1545507.08FU	Cortinarius punctatiformis	98.4	MT005832
SH1571730.08FU	Cortinarius rapaceoides	100	KF732407
SH1571758.08FU	Cortinarius rapaceotomentosus	100	UDB002026
SH1545481.08FU	Cortinarius rigens	98	MT594504
SH1545341.08FU	Cortinarius rubricosus	98.8	UDB0559104
SH1545405.08FU	Cortinarius rubricosus	100	MH784813
SH1571793.08FU	Cortinarius rufo-olivaceus	100	UDB0223139
SH1503776.08FU	Cortinarius scaurocaninus	100	KF732641
SH1647035.08FU	Cortinarius semudaphilus	100	MH784659
SH1571740.08FU	Cortinarius sodagnitus	100	UDB002149
SH1503963.08FU	Cortinarius splendens	100	AY174833
SH1545438.08FU	Cortinarius subargyronotus	100	KP137494
SH1503879.08FU	Cortinarius subdecolorans	100	KF732441
SH1545318.08FU	Cortinarius subferrugineus	99.2	UDB0232807
SH1661860.08FU	Cortinarius subfoetens	96	KF732443
SH1503891.08FU	Cortinarius subhygrophanus	99.6	KJ421091
SH1571763.08FU	Cortinarius sublilacinopes	98.8	KF732561
SH1545395.08FU	Cortinarius subpuellaris	100	KX831129
SH1545231.08FU	Cortinarius subscotoides	97.2	MK211175
SH1545308.08FU	Cortinarius subtilis	100	KT591588
SH1545340.08FU	Cortinarius tacitus	100	MH784788
SH1503757.08FU	Cortinarius terpsichores	100	UDB001832
SH1545366.08FU	Cortinarius torvoides	99.6	UDB0466093
SH1545291.08FU	Cortinarius torvus	100	UDB0515618
SH1856013.08FU	Cortinarius trivialis	99.6	DQ295113
SH1504181.08FU	Cortinarius turbinatorum	96.8	KJ421099
SH1545349.08FU	Cortinarius umbrinobellus	99.6	KP137507
SH1545348.08FU	Cortinarius uraceisporus	95.2	KP165543
SH1545356.08FU	Cortinarius uraceomajalis	100	KJ206508
SH1545304.08FU	Cortinarius uraceonemoralis	100	KJ206515
SH1503755.08FU	Cortinarius venetus	92.1	UDB000717
SH1571877.08FU	Cortinarius xanthocephalus	100	UDB0525613
SH1503870.08FU	Cortinarius xanthochlorus	100	EU057068
SH1173066.08FU	Cortinarius sp.	93.7	DQ481858
SH1173124.08FU	Cortinarius sp.	99.6	HE601875
SH1504071.08FU	Cortinarius sp.	96.8	HF674640
SH1504178.08FU	Cortinarius sp.	96	UDB025297
SH1504201.08FU	Cortinarius sp.	93.7	UDB004054
SH1545435.08FU	Cortinarius sp.	98.8	UDB0530948
SH1545517.08FU	Cortinarius sp.	99.2	UDB0323346
SH1545525.08FU	Cortinarius sp.	99.2	KM576368
SH1545526.08FU	Cortinarius sp.	100	UDB0188344
SH1545590.08FU	Cortinarius sp.	98.4	UDB0252676
SH1545611.08FU	Cortinarius sp.	99.2	MT005835
SH1571839.08FU	Cortinarius sp.	98.1	UDB0302012
SH2713879.08FU	Cortinarius sp.	100	UDB0755565
SH2714936.08FU	Cortinarius sp.	99.6	UDB0426980
SH2746312.08FU	Cortinarius sp.	99.6	UDB0443173
SH2748873.08FU	Cortinarius sp.	100	UDB0697641
SH3594887.08FU	Cortinarius sp.	91.1	MT935428
SH1648427.08FU	Craterellus cornucopioides	96.4	UDB015535
SH1587506.08FU	Elaphomyces decipiens	98	KC791025
SH1587495.08FU	Elaphomyces muricatus	99.2	KR029730
SH1564349.08FU	Elaphomyces sp.	98.7	KX358020
SH1564351.08FU	Elaphomyces sp.	99.2	UDB0406744
SH1611783.08FU	Elaphomyces sp.	100	UDB0337501
SH1653333.08FU	Gautieria graveolens	96.4	UDB0621376
SH2729727.08FU	Gautieria sp.	96.8	UDB0166165
SH1514845.08FU	Genea arenaria	100	KJ938788
SH1142930.08FU	Genea dentata	82.4	KJ938813
SH1506061.08FU	Genea dentata	100	KJ938814
SH1567085.08FU	Genea verrucosa	99.2	KJ938915
SH1561581.08FU	Genea sp.	99.6	KJ938807
SH2726512.08FU	Genea sp.	80.4	UDB0541702
SH2736322.08FU	Geopora sp.	98.2	UDB0162297
SH1563966.08FU	Hebeloma aanenii	99.6	UDB084981
SH2290524.08FU	Hebeloma limbatum	100	KT217490
SH1563787.08FU	Hebeloma mesophaeum	99.6	EF451057
SH2290422.08FU	Hebeloma pseudofragilipes	100	KT217397
SH3592582.08FU	Hebeloma sarcophyllum	98.4	MK962014
SH1563793.08FU	Hebeloma sinapizans	100	JQ768359
SH1563951.08FU	Hebeloma sp.	98.4	MG773820
SH1566870.08FU	Helvella sp.	98.8	KX239841
SH1515902.08FU	Helvellosebacina helvelloides	99.2	KF000465
SH1515899.08FU	Helvellosebacina sp.	100	UDB005535
SH1515900.08FU	Helvellosebacina sp.	100	UDB016423
SH1556814.08FU	Helvellosebacina sp.	99.2	UDB013734
SH1608583.08FU	Humaria hemisphaerica	99.2	UDB015480
SH1518298.08FU	Humaria sp.	98.8	UDB0560207
SH1608585.08FU	Humaria sp.	100	FJ348377
SH2724388.08FU	Humaria sp.	99.2	UDB0576712
SH3565855.08FU	Humaria sp.	96	MN653035
SH1539147.08FU	Hydnobolites cerebriformis	99.2	EU784271
SH1539152.08FU	Hydnobolites sp.	98.5	EU668292
SH1539153.08FU	Hydnobolites sp.	96.8	JN102394
SH1539171.08FU	Hydnobolites sp.	99.2	UDB0373060
SH1539174.08FU	Hydnobolites sp.	99.2	JX990061
SH2588913.08FU	Hydnobolites sp.	99.6	JX474816
SH2700329.08FU	Hydnobolites sp.	99.6	UDB0123154
SH2703754.08FU	Hydnobolites sp.	90.4	MG761327
SH1190781.08FU	Hydnotrya sp.	97.2	EF040877
SH1702547.08FU	Hydnum ibericum	99.6	UDB012034
SH1648434.08FU	Hygrophorus discoxanthus	99.6	AY463486
SH1552727.08FU	Hygrophorus persoonii	100	UDB001191
SH1577736.08FU	Hygrophorus roseobrunneus	85.5	EF559268
SH1155275.08FU	Hygrophorus sp.	92	UDB025598
SH1177584.08FU	Hygrophorus sp.	100	UDB014984
SH1577734.08FU	Hygrophorus sp.	99.6	MF399429
SH1563954.08FU	Hymenogaster citrinus	99.2	GU479283
SH1563808.08FU	Hymenogaster griseus	95.7	UDB0778674
SH1563869.08FU	Hymenogaster huthii	100	GU479361
SH1563812.08FU	Hymenogaster luteus	99.6	GU479277
SH1563826.08FU	Hymenogaster rehsteineri	99.6	UDB0475158
SH1527365.08FU	Hysterangium calcareum	97.6	UDB0166227
SH1527366.08FU	Hysterangium calcareum	98.4	UDB037149
SH1650943.08FU	Hysterangium nephriticum	100	FJ403487
SH1522049.08FU	Hysterangium pompholyx	100	KX886029
SH1188719.08FU	Hysterangium stoloniferum	100	JF908087
SH1238806.08FU	Hysterangium sp.	100	KM576427
SH1542272.08FU	Hysterangium sp.	98.8	UDB0182005
SH1569488.08FU	Hysterangium sp.	96.8	KX444294
SH2602979.08FU	Hysterangium sp.	100	UDB065944
SH2610596.08FU	Hysterangium sp.	94.8	UDB0275515
SH2727548.08FU	Hysterangium sp.	99.2	UDB0124970
SH1628302.08FU	Inocybe acuta	98.8	HQ604258
SH1610898.08FU	Inocybe adaequata	99.6	AM882706
SH1645682.08FU	Inocybe asterospora	100	UDB000098
SH1527108.08FU	Inocybe calida	99.6	UDB0522414
SH1573604.08FU	Inocybe calida	99.6	KY496805
SH1563522.08FU	Inocybe caroticolor	89.7	JX025774
SH1527478.08FU	Inocybe castaneicolor	100	UDB028348
SH1527701.08FU	Inocybe corydalina	99.6	UDB000640
SH1527706.08FU	Inocybe erinaceomorpha	98	AM882735
SH1643133.08FU	Inocybe erubescens	100	AM882950
SH1185669.08FU	Inocybe erythospilota	95.6	MG489947
SH1529156.08FU	Inocybe fuscidula	85.6	UDB0245846
SH1529177.08FU	Inocybe geophylla	100	UDB0576288
SH1529178.08FU	Inocybe geophylla	99.2	AM882877
SH1527480.08FU	Inocybe glabripes	100	AM882971
SH1527485.08FU	Inocybe godeyi	100	UDB000101
SH1643182.08FU	Inocybe griseolilacina	98	JN580886
SH1634503.08FU	Inocybe hirtella	99.6	UDB0538794
SH1634504.08FU	Inocybe hirtella	100	AM882934
SH1551073.08FU	Inocybe huijsmanii	99.6	FR852248
SH1527703.08FU	Inocybe incarnata	99.6	AM882730
SH1527238.08FU	Inocybe leucoblema	99.2	GU980630
SH1505640.08FU	Inocybe maculata	99.6	UDB0399783
SH1570107.08FU	Inocybe maculata	99.6	AM882963
SH1527239.08FU	Inocybe malenconii	100	FN550939
SH1522280.08FU	Inocybe muricellata	90.5	AM882915
SH1155144.08FU	Inocybe nitidiuscula	81.9	HQ604206
SH1641530.08FU	Inocybe obsoleta	100	JF908256
SH1506390.08FU	Inocybe paludinella	98.8	MG761312
SH1634769.08FU	Inocybe petiginosa	100	AM882707
SH1527479.08FU	Inocybe phaeoleuca	100	KJ399958
SH1527081.08FU	Inocybe picetorum	84.5	UDB028399
SH1552776.08FU	Inocybe pseudoreducta	97.6	KY213955
SH1527090.08FU	Inocybe pusio	100	UDB0619247
SH1648085.08FU	Inocybe putilla	97.6	UDB090939
SH2712108.08FU	Inocybe queletii	86.9	MT101893
SH1538648.08FU	Inocybe quietiodor	100	FJ904174
SH1649736.08FU	Inocybe rimosa	99.6	UDB0239505
SH1634768.08FU	Inocybe rufoalba	97.2	FN550883
SH1632052.08FU	Inocybe subpaleacea	99.2	KJ538548
SH1527074.08FU	Inocybe subporospora	99.6	KR264912
SH1574539.08FU	Inocybe suecica	100	KX384177
SH1649739.08FU	Inocybe umbrinella	99.6	FJ904163
SH1529054.08FU	Inocybe xanthomelas	99.2	FR852271
SH1142603.08FU	Inocybe sp.	100	UDB032956
SH1144158.08FU	Inocybe sp.	99.2	HE687057
SH1158720.08FU	Inocybe sp.	89.2	EU563500
SH1158726.08FU	Inocybe sp.	92.9	KC791075
SH1158729.08FU	Inocybe sp.	89.6	GQ166912
SH1180254.08FU	Inocybe sp.	91.6	FJ196931
SH1184852.08FU	Inocybe sp.	99.6	GQ219807
SH1189128.08FU	Inocybe sp.	99.2	HF675434
SH1193857.08FU	Inocybe sp.	94.8	FJ897200
SH1237843.08FU	Inocybe sp.	95.6	AB848518
SH1245717.08FU	Inocybe sp.	100	HF675558
SH1245990.08FU	Inocybe sp.	98.8	UDB005307
SH1505630.08FU	Inocybe sp.	100	AM882958
SH1506393.08FU	Inocybe sp.	100	UDB0230336
SH1527505.08FU	Inocybe sp.	99.6	UDB0452963
SH1527527.08FU	Inocybe sp.	100	UDB017943
SH1529290.08FU	Inocybe sp.	99.5	UDB0123109
SH1547281.08FU	Inocybe sp.	100	UDB080490
SH1551083.08FU	Inocybe sp.	99.2	UDB0363310
SH1553738.08FU	Inocybe sp.	99.6	UDB0270127
SH1562204.08FU	Inocybe sp.	99.2	EU816661
SH1562256.08FU	Inocybe sp.	99.6	UDB0704590
SH1563614.08FU	Inocybe sp.	98	UDB085866
SH1570109.08FU	Inocybe sp.	99.6	HF675563
SH1572697.08FU	Inocybe sp.	98	GQ219889
SH1577654.08FU	Inocybe sp.	97.6	MG761446
SH1611578.08FU	Inocybe sp.	100	UDB0287524
SH1611579.08FU	Inocybe sp.	99.6	UDB0553485
SH1611656.08FU	Inocybe sp.	98.8	UDB0409764
SH1627370.08FU	Inocybe sp.	99.2	MW027944
SH1632066.08FU	Inocybe sp.	99.6	UDB0296798
SH1634506.08FU	Inocybe sp.	100	UDB0342740
SH1643187.08FU	Inocybe sp.	91.9	KC965301
SH1645730.08FU	Inocybe sp.	98.4	UDB0253452
SH1647116.08FU	Inocybe sp.	99.6	UDB0536967
SH1651436.08FU	Inocybe sp.	98.8	UDB0220202
SH2592763.08FU	Inocybe sp.	100	LC367861
SH2599249.08FU	Inocybe sp.	94.8	UDB0769254
SH2605238.08FU	Inocybe sp.	94	UDB0103052
SH2612225.08FU	Inocybe sp.	100	UDB0345500
SH2613435.08FU	Inocybe sp.	99.2	UDB0405826
SH2615508.08FU	Inocybe sp.	100	UDB0518112
SH2617171.08FU	Inocybe sp.	98.4	UDB0598878
SH2724380.08FU	Inocybe sp.	100	UDB079987
SH2724751.08FU	Inocybe sp.	99.6	UDB091523
SH2724922.08FU	Inocybe sp.	100	UDB085539
SH2725366.08FU	Inocybe sp.	100	UDB0100714
SH2725496.08FU	Inocybe sp.	94.8	UDB091500
SH2726059.08FU	Inocybe sp.	99.6	UDB0305342
SH2726423.08FU	Inocybe sp.	100	UDB0268081
SH2727288.08FU	Inocybe sp.	100	UDB0150932
SH2727466.08FU	Inocybe sp.	98.8	UDB0149977
SH2727847.08FU	Inocybe sp.	100	UDB0385119
SH2728518.08FU	Inocybe sp.	96.8	UDB0164955
SH2730080.08FU	Inocybe sp.	100	UDB0530901
SH2733416.08FU	Inocybe sp.	96.4	UDB0306485
SH2737789.08FU	Inocybe sp.	80.9	UDB0580490
SH1553027.08FU	Laccaria laccata	99.2	UDB0580733
SH1553123.08FU	Laccaria longipes	98.8	KC702660
SH3565825.08FU	Laccaria trichodermophora	94	MN710465
SH1177838.08FU	Laccaria sp.	95.4	AB712005
SH1519152.08FU	Lactarius blennius	100	KM576490
SH1519116.08FU	Lactarius chrysorrheus	99.6	UDB011470
SH1519170.08FU	Lactarius circellatus	100	UDB005274
SH1519138.08FU	Lactarius evosmus	100	UDB000860
SH1519131.08FU	Lactarius serifluus	99.6	UDB000867
SH1519248.08FU	Lactarius stephensii	100	EU784439
SH1519186.08FU	Lactarius subcircellatus	96	JX436922
SH1519160.08FU	Lactarius yazooensis	97.2	KX358040
SH1519137.08FU	Lactarius zonarius	97.6	JQ318664
SH1152881.08FU	Lactarius sp.	98.8	UDB034297
SH1561249.08FU	Lactifluus piperatus	99.2	UDB011686
SH1515424.08FU	Lactifluus vellereus	100	UDB000396
SH1558844.08FU	Leccinum pseudoscabrum	98.8	UDB001369
SH1647812.08FU	Lyophyllum crassipodium	91.7	KP192617
SH1647761.08FU	Lyophyllum infumatum	100	UDB036814
SH1647764.08FU	Lyophyllum semitale	92.4	UDB015781
SH1540279.08FU	Melanogaster ambiguus	99.2	UDB0578525
SH1540280.08FU	Melanogaster ambiguus	99.2	AJ555510
SH1540282.08FU	Melanogaster ambiguus	99.2	UDB0389007
SH1540275.08FU	Melanogaster broomeanus	100	UDB0463826
SH1540283.08FU	Melanogaster variegatus	98.8	KM247643
SH2727485.08FU	Melanogaster sp.	99.2	UDB0578907
SH3568914.08FU	Melanogaster sp.	95.6	MN594288
SH1183319.08FU	Membranomyces spurius	99.6	GQ981509
SH1561344.08FU	Membranomyces spurius	100	JF927146
SH1183316.08FU	Membranomyces sp.	98	KC966200
SH1634960.08FU	Membranomyces sp.	98.4	UDB0323544
SH1616940.08FU	Otidea alutacea	99.2	KT818924
SH1613072.08FU	Pachyphlodes conglomerata	100	UDB080120
SH1612983.08FU	Pachyphlodes melanoxantha	100	UDB071230
SH1622527.08FU	Pachyphlodes thysellii	100	UDB072063
SH1622529.08FU	Pachyphlodes sp.	99.2	UDB0769281
SH1622544.08FU	Pachyphlodes sp.	96.8	KX444368
SH2723524.08FU	Pachyphlodes sp.	97.6	UDB0168771
SH1569017.08FU	Paxillus ammoniavirescens	94.9	JN661718
SH1569016.08FU	Paxillus involutus	100	EU078734
SH1171428.08FU	Phaeohelotium epiphyllum	99.6	DQ431170
SH1544890.08FU	Piloderma bicolor	100	UDB0291514
SH1544816.08FU	Piloderma lanatum	97.6	UDB001744
SH1544828.08FU	Piloderma sp.	100	DQ990863
SH1544831.08FU	Piloderma sp.	100	UDB0439483
SH1544837.08FU	Piloderma sp.	100	EU816615
SH1649621.08FU	Piloderma sp.	99.6	JF519289
SH1547369.08FU	Pseudocraterellus undulatus	99.2	UDB015688
SH1564304.08FU	Pseudotomentella rotundispora	100	DQ990858
SH1564288.08FU	Pseudotomentella sp.	100	FR852215
SH1564311.08FU	Pseudotomentella sp.	100	FR852214
SH1564327.08FU	Pseudotomentella sp.	98.8	UDB0530584
SH2611310.08FU	Pseudotomentella sp.	100	UDB0303567
SH2726231.08FU	Pseudotomentella sp.	100	UDB0587163
SH1153658.08FU	Ramaria decurrens	99.6	AF442099
SH1540338.08FU	Ramaria fennica	99.6	MK682678
SH1525006.08FU	Ramaria rainierensis	98.4	KR673634
SH1555186.08FU	Rhizopogon mohelnensis	99.2	AJ810039
SH1538863.08FU	Russula adulterina	99.6	UDB0612707
SH1560123.08FU	Russula alutacea	99.6	HQ204707
SH1509033.08FU	Russula atropurpurea	100	UDB005682
SH1509930.08FU	Russula brevipes	99.6	UDB0331368
SH1573410.08FU	Russula carpini	100	UDB009592
SH3568858.08FU	Russula crustosa	86.7	MW192481
SH1538878.08FU	Russula decipiens	100	UDB0171921
SH1569599.08FU	Russula densifolia	98.8	MT278176
SH1509022.08FU	Russula fragilis	100	UDB0533893
SH1607396.08FU	Russula globispora	99.2	UDB0759657
SH1569732.08FU	Russula grata	98	KU141177
SH1538879.08FU	Russula graveolens	99.6	UDB0439369
SH1569730.08FU	Russula illota	100	MG687347
SH1538921.08FU	Russula laeta	100	UDB0564417
SH1538875.08FU	Russula maculata	100	UDB002498
SH1509039.08FU	Russula nobilis	100	UDB000112
SH1538935.08FU	Russula nympharum	99.6	KU928157
SH1509034.08FU	Russula odorata	99.6	UDB0437607
SH1509055.08FU	Russula odorata	99.2	EU403104
SH1159364.08FU	Russula pectinatoides	100	JX679371
SH1528316.08FU	Russula pectinatoides	100	UDB0582141
SH1538867.08FU	Russula pelargonia	99.2	UDB0570277
SH1509032.08FU	Russula persicina	99.6	UDB015984
SH1569727.08FU	Russula pulverulenta	99.6	JQ622342
SH1528312.08FU	Russula recondita	100	KJ530750
SH1538857.08FU	Russula risigallina	100	UDB015998
SH1546953.08FU	Russula rosea	100	UDB017461
SH1538870.08FU	Russula rutila	98.4	GU256188
SH1538884.08FU	Russula veternosa	100	UDB000304
SH1145229.08FU	Russula sp.	97.6	FR852116
SH1226692.08FU	Russula sp.	94.6	KU550126
SH1509069.08FU	Russula sp.	100	UDB017502
SH1509947.08FU	Russula sp.	98	UDB0188432
SH1539029.08FU	Russula sp.	100	UDB0366518
SH1539095.08FU	Russula sp.	98	KX905042
SH1567166.08FU	Russula sp.	98.4	KX441216
SH1569616.08FU	Russula sp.	97.2	KX899068
SH1607397.08FU	Russula sp.	100	GQ219844
SH1633439.08FU	Russula sp.	97.2	MF946228
SH1633460.08FU	Russula sp.	94.9	GU184059
SH2730014.08FU	Russula sp.	98.8	UDB0172224
SH2731895.08FU	Russula sp.	100	UDB0626090
SH2731909.08FU	Russula sp.	98.4	UDB0233801
SH2738805.08FU	Russula sp.	100	UDB0372997
SH2744711.08FU	Russula sp.	100	UDB0559788
SH1508742.08FU	Sarcosphaera coronaria	99.6	UDB017862
SH1526178.08FU	Scleroderma areolatum	100	EU784407
SH1731014.08FU	Sebacina cystidiata	100	KF000452
SH1561893.08FU	Sebacina dimitica	96	KF061269
SH1513249.08FU	Sebacina epigaea	100	JQ665484
SH1561860.08FU	Sebacina flagelliformis	100	KF000464
SH1561868.08FU	Sebacina incrustans	100	UDB0307523
SH1561951.08FU	Sebacina incrustans	100	UDB0631090
SH1561979.08FU	Sebacina incrustans	97.6	KM374353
SH1562077.08FU	Sebacina incrustans	98.8	LC175666
SH1615388.08FU	Sebacina incrustans	100	EF644113
SH1615392.08FU	Sebacina incrustans	98.8	AF490395
SH1154491.08FU	Sebacina sp.	100	GQ219876
SH1154504.08FU	Sebacina sp.	98.8	KM576593
SH1183755.08FU	Sebacina sp.	100	FR852364
SH1509393.08FU	Sebacina sp.	100	UDB0345188
SH1513235.08FU	Sebacina sp.	99.6	UDB013560
SH1513239.08FU	Sebacina sp.	100	UDB016419
SH1513241.08FU	Sebacina sp.	99.6	AB506962
SH1513243.08FU	Sebacina sp.	98.8	AY825519
SH1513244.08FU	Sebacina sp.	99.6	HQ330995
SH1513257.08FU	Sebacina sp.	100	FR852342
SH1521274.08FU	Sebacina sp.	99.2	GU256183
SH1521275.08FU	Sebacina sp.	100	JQ666717
SH1521276.08FU	Sebacina sp.	100	AF440663
SH1521277.08FU	Sebacina sp.	100	JF519013
SH1521278.08FU	Sebacina sp.	99.6	HQ154276
SH1521285.08FU	Sebacina sp.	100	GU817065
SH1521289.08FU	Sebacina sp.	99.6	HQ154375
SH1521292.08FU	Sebacina sp.	82.9	KX444321
SH1521343.08FU	Sebacina sp.	97.6	UDB0523201
SH1521347.08FU	Sebacina sp.	98.8	HQ154320
SH1561853.08FU	Sebacina sp.	99.2	HM230656
SH1561854.08FU	Sebacina sp.	100	UDB017195
SH1561855.08FU	Sebacina sp.	100	UDB016385
SH1561858.08FU	Sebacina sp.	100	UDB016431
SH1561862.08FU	Sebacina sp.	100	UDB008802
SH1561863.08FU	Sebacina sp.	100	EU910925
SH1561871.08FU	Sebacina sp.	100	UDB000773
SH1561873.08FU	Sebacina sp.	100	GU256182
SH1561875.08FU	Sebacina sp.	99.6	AF440664
SH1561878.08FU	Sebacina sp.	99.2	UDB005437
SH1561883.08FU	Sebacina sp.	99.6	UDB005787
SH1561885.08FU	Sebacina sp.	99.2	FR852347
SH1561888.08FU	Sebacina sp.	98	HM105519
SH1561899.08FU	Sebacina sp.	99.6	JF748118
SH1561912.08FU	Sebacina sp.	100	FR852366
SH1561920.08FU	Sebacina sp.	99.6	HQ154376
SH1561921.08FU	Sebacina sp.	100	UDB005426
SH1561922.08FU	Sebacina sp.	99.6	HG796953
SH1561927.08FU	Sebacina sp.	99.2	UDB005300
SH1561933.08FU	Sebacina sp.	100	UDB017183
SH1561941.08FU	Sebacina sp.	100	UDB0559253
SH1561959.08FU	Sebacina sp.	99.6	UDB005774
SH1561963.08FU	Sebacina sp.	100	JQ420941
SH1561964.08FU	Sebacina sp.	99.6	UDB005309
SH1561967.08FU	Sebacina sp.	97.2	UDB0293913
SH1561974.08FU	Sebacina sp.	99.6	HQ154330
SH1561983.08FU	Sebacina sp.	100	UDB0319949
SH1561995.08FU	Sebacina sp.	100	UDB0372964
SH1562003.08FU	Sebacina sp.	97.6	MK310056
SH1562020.08FU	Sebacina sp.	100	UDB0351627
SH1562037.08FU	Sebacina sp.	100	UDB0172088
SH1562072.08FU	Sebacina sp.	99.2	UDB0309763
SH1562103.08FU	Sebacina sp.	98.8	UDB0541873
SH1615393.08FU	Sebacina sp.	99.6	UDB008021
SH1672831.08FU	Sebacina sp.	99.6	EU444538
SH1731029.08FU	Sebacina sp.	100	FR852357
SH1731065.08FU	Sebacina sp.	100	FR852337
SH1800256.08FU	Sebacina sp.	100	EU668266
SH2285039.08FU	Sebacina sp.	100	HQ667898
SH2604232.08FU	Sebacina sp.	98.4	UDB082760
SH2609464.08FU	Sebacina sp.	100	UDB0230945
SH2612096.08FU	Sebacina sp.	99.6	UDB0338432
SH2714104.08FU	Sebacina sp.	99.2	UDB0102432
SH2727124.08FU	Sebacina sp.	100	UDB0117560
SH2733021.08FU	Sebacina sp.	95.6	UDB0243680
SH1556755.08FU	Strobilomyces strobilaceus	99.2	JQ318988
SH1555178.08FU	Suillus granulatus	100	GU134503
SH1555172.08FU	Suillus pseudobrevipes	99.2	L54107
SH1647421.08FU	Tarzetta sp.	96.8	FJ197021
SH1502206.08FU	Thelephora atra	100	UDB000236
SH1502189.08FU	Thelephora terrestris	99.6	UDB023537
SH1502942.08FU	Tomentella asperula	100	UDB018469
SH1188273.08FU	Tomentella atroarenicolor	100	UDB018557
SH1140878.08FU	Tomentella badia	98.8	UDB018521
SH1502403.08FU	Tomentella badia	99.2	UDB000238
SH1528464.08FU	Tomentella badia	100	UDB0687560
SH1528469.08FU	Tomentella botryoides	100	UDB0671538
SH1502240.08FU	Tomentella cinerascens	97.6	UDB003309
SH1528413.08FU	Tomentella cinerascens	99.6	UDB016193
SH1502200.08FU	Tomentella coerulea	99.2	UDB003329
SH1528439.08FU	Tomentella coerulea	100	UDB003327
SH1502351.08FU	Tomentella ellisii	98	EF619814
SH1502365.08FU	Tomentella ellisii	99.6	UDB0629634
SH1528776.08FU	Tomentella ferruginea	100	UDB0470391
SH1502207.08FU	Tomentella galzinii	99.6	UDB000264
SH1528479.08FU	Tomentella galzinii	97.6	UDB000263
SH1893533.08FU	Tomentella lapida	99.6	UDB016305
SH1502669.08FU	Tomentella lateritia	99.6	UDB016439
SH1528414.08FU	Tomentella pallidocastanea	99.6	MG816514
SH1528407.08FU	Tomentella pilosa	99.6	UDB003324
SH1502230.08FU	Tomentella punicea	100	UDB020341
SH1528440.08FU	Tomentella spinosispora	96	UDB0777974
SH1502196.08FU	Tomentella stuposa	96.4	UDB003302
SH1528404.08FU	Tomentella stuposa	99.6	UDB016174
SH1502238.08FU	Tomentella subclavigera	98.8	UDB003320
SH1502543.08FU	Tomentella sublilacina	98.8	MN683827
SH1502251.08FU	Tomentella subtestacea	99.6	UDB0700118
SH1502212.08FU	Tomentella terrestris	99.6	UDB003315
SH1528430.08FU	Tomentella umbrinospora	99.6	UDB0466292
SH1528516.08FU	Tomentella umbrinospora	98.8	HM105531
SH1502214.08FU	Tomentella viridula	99.6	UDB016192
SH1159630.08FU	Tomentella sp.	96.8	DQ273410
SH1159633.08FU	Tomentella sp.	95.2	KF514703
SH1159638.08FU	Tomentella sp.	98	UDB018438
SH1502235.08FU	Tomentella sp.	99.6	UDB0327646
SH1502245.08FU	Tomentella sp.	100	UDB026183
SH1502247.08FU	Tomentella sp.	99.6	UDB0254200
SH1502252.08FU	Tomentella sp.	99.6	UDB008850
SH1502283.08FU	Tomentella sp.	97.6	JX630617
SH1502303.08FU	Tomentella sp.	100	UDB0253201
SH1502330.08FU	Tomentella sp.	99.6	UDB0359226
SH1502343.08FU	Tomentella sp.	97.6	MG273937
SH1502385.08FU	Tomentella sp.	99.6	UDB0354188
SH1502408.08FU	Tomentella sp.	99.6	JX989896
SH1502410.08FU	Tomentella sp.	95.6	UDB0189407
SH1502413.08FU	Tomentella sp.	97.2	UDB0587440
SH1502455.08FU	Tomentella sp.	97.2	DQ273413
SH1502480.08FU	Tomentella sp.	99.6	EU668278
SH1502481.08FU	Tomentella sp.	100	GU223200
SH1502482.08FU	Tomentella sp.	99.6	UDB0311438
SH1502483.08FU	Tomentella sp.	99.6	UDB004953
SH1502512.08FU	Tomentella sp.	97.6	UDB0406535
SH1502529.08FU	Tomentella sp.	97.2	UDB005031
SH1502564.08FU	Tomentella sp.	100	UDB0472324
SH1502596.08FU	Tomentella sp.	99.6	UDB000957
SH1502625.08FU	Tomentella sp.	98.8	JF506823
SH1502659.08FU	Tomentella sp.	98.4	UDB064293
SH1502696.08FU	Tomentella sp.	99.2	UDB025520
SH1502714.08FU	Tomentella sp.	99.6	UDB0228337
SH1502800.08FU	Tomentella sp.	99.2	UDB0759654
SH1502918.08FU	Tomentella sp.	98	LC523883
SH1502975.08FU	Tomentella sp.	98.8	UDB0614556
SH1503045.08FU	Tomentella sp.	99.6	UDB0530772
SH1503060.08FU	Tomentella sp.	99.2	UDB0160385
SH1503113.08FU	Tomentella sp.	99.6	UDB0378859
SH1503241.08FU	Tomentella sp.	99.6	JX625352
SH1528418.08FU	Tomentella sp.	100	UDB0276700
SH1528422.08FU	Tomentella sp.	100	UDB018390
SH1528432.08FU	Tomentella sp.	99.2	UDB0217398
SH1528434.08FU	Tomentella sp.	98.4	KF041407
SH1528443.08FU	Tomentella sp.	100	UDB0603584
SH1528452.08FU	Tomentella sp.	100	UDB0624222
SH1528457.08FU	Tomentella sp.	98.8	UDB0765502
SH1528471.08FU	Tomentella sp.	98.8	UDB0275660
SH1528472.08FU	Tomentella sp.	99.2	UDB0452681
SH1528480.08FU	Tomentella sp.	98.8	UDB0463856
SH1528491.08FU	Tomentella sp.	99.6	UDB0161053
SH1528592.08FU	Tomentella sp.	99.6	UDB0270057
SH1528596.08FU	Tomentella sp.	100	KY686248
SH1528601.08FU	Tomentella sp.	100	UDB0165631
SH1528644.08FU	Tomentella sp.	98	KF514715
SH1528660.08FU	Tomentella sp.	100	UDB0611177
SH1528680.08FU	Tomentella sp.	99.2	UDB0151604
SH1528910.08FU	Tomentella sp.	99.6	UDB0656989
SH1528979.08FU	Tomentella sp.	100	UDB0585774
SH1610997.08FU	Tomentella sp.	99.6	JX625345
SH1659993.08FU	Tomentella sp.	98.8	UDB013701
SH1660077.08FU	Tomentella sp.	99.6	UDB026157
SH2609586.08FU	Tomentella sp.	99.6	UDB0235460
SH2721679.08FU	Tomentella sp.	97.6	LC523889
SH2723699.08FU	Tomentella sp.	97.6	UDB0596254
SH2729277.08FU	Tomentella sp.	99.2	UDB0187028
SH2735091.08FU	Tomentella sp.	97.6	UDB0277798
SH1650976.08FU	Tomentellopsis sp.	99.6	KF484433
SH1678812.08FU	Tomentellopsis sp.	99.6	HQ204746
SH1647759.08FU	Tricholoma album	99.6	UDB011580
SH1647776.08FU	Tricholoma olivaceotinctum	82.3	LT000183
SH1647777.08FU	Tricholoma orirubens	100	JF908731
SH1647750.08FU	Tricholoma scalpturatum	99.6	UDB011596
SH1545827.08FU	Trichophaea woolhopeia	99.6	UDB0400637
SH1545830.08FU	Trichophaea woolhopeia	97.2	KM247699
SH1153160.08FU	Trichophaea sp.	94.8	UDB034305
SH1153161.08FU	Trichophaea sp.	94.8	KC986257
SH2595207.08FU	Trichophaea sp.	99.6	MH844566
SH1539916.08FU	Tuber aestivum	98.4	FM205619
SH1648391.08FU	Tuber bomiense	95.2	KC517480
SH1525757.08FU	Tuber borchii	99.2	FM205502
SH1567454.08FU	Tuber brumale	99.6	FN433128
SH1529495.08FU	Tuber excavatum	98.8	FN433147
SH1529502.08FU	Tuber fulgens	100	KM576677
SH1529507.08FU	Tuber fulgens	99.6	EU784425
SH1648386.08FU	Tuber mexiusanum	95.6	HM485411
SH1525756.08FU	Tuber puberulum	100	AJ969625
SH1567068.08FU	Tuber rapaeodorum	100	UDB005527
SH1648383.08FU	Tuber rapaeodorum	98.8	KP857989
SH1544215.08FU	Tuber rufum	96.8	UDB0334819
SH1544218.08FU	Tuber rufum	98.8	UDB0343269
SH1563528.08FU	Tuber rufum	100	FM205636
SH1563529.08FU	Tuber rufum	98.8	MN540319
SH1563537.08FU	Tuber rufum	99.2	EF362476
SH1507008.08FU	Tuber sp.	100	FN433167
SH1563873.08FU	Wakefieldia macrospora	99.6	JN812039
SH1610853.08FU	Xerocomellus chrysenteron	99.6	UDB001387
SH1508912.08FU	Xerocomellus cisalpinus	100	UDB002180
SH1508917.08FU	Xerocomellus porosporus	100	UDB000475
SH1508911.08FU	Xerocomellus pruinatus	99.2	UDB001404
SH1508920.08FU	Xerocomellus sarnarii	99.2	KT271749
